# Supplementary material for: Evolution and Expression Analysis of PAO Gene Family in Cotton: Focusing on Fiber Development and Stress Response
Source: Plants (Basel). 2026 May 7;15(10):1429. doi: 10.3390/plants15101429 (PMC13210522; doi:10.3390/plants15101429)
Supplement: Supplementary file 1 [file plants-15-01429-s001.zip]

Archive with 9 entries (9 files):
- Supplementary Materials Table S1.pdf
- Supplementary Materials Table S2.pdf
- Supplementary Materials Table S3.pdf
- Supplementary Materials Table S4.pdf
- Supplementary Materials Table S5.pdf
- Supplementary Materials Figure S1.pdf
- Supplementary Materials Figure S2.pdf
- Supplementary Materials Figure S3.pdf
- Supplementary Materials File S1.pdf
